# Supplementary material for: Dietary supplementation of methionine, lysine, and tryptophan as possible modulators of growth, immune response, and disease resistance in striped catfish (Pangasius hypophthalmus)
Source: PLoS One. 2024 Apr 16;19(4):e0301205. doi: 10.1371/journal.pone.0301205 (PMC11020371; doi:10.1371/journal.pone.0301205)
Supplement: S1 Data — (XLSX) [file pone.0301205.s001.xlsx]

## Sheet: S1 Table 
			Ingredients (%)	T0	T1	T2	T3	T4	T5	T6	T7
			Corn meal	28	28	28	28	28	28	28	28
			Rice polish	13	13	13	13	13	13	13	13
			Wheat bran	8	8	8	8	8	8	8	8
			Canola meal	7	7	7	7	7	7	7	7
			Soybean meal	39	39	39	39	39	39	39	39
			Dicalcium phosphate	3	3	3	3	3	3	3	3
			Methionine	0.19	0.19	0.19	0.19	0.19	0.19	0.19	0.19
			Lysine	1.58	1.58	1.58	1.58	1.58	1.58	1.58	1.58
			L-Threonine	0.39	0.39	0.39	0.39	0.39	0.39	0.39	0.39
			Trp (5g/Kg)	0	0.5	0	0	0	0	0	0
			Lys (5g/Kg)	0	0	0.5		0	0	0	0
			Met (5g/Kg)	0	0	0	0.5	0	0	0	0
			Trp + Met (5g/Kg)	0	0	0	0	0.50+0.50	0	0	0
			Lys + Trp (5g/Kg)	0	0	0	0	0	0.50+0.50	0	0
			Met + Lys (5g/Kg)	0	0	0	0	0	0	0.50+0.50	0
			Lys +Trp + Met (5g/Kg)	0	0	0	0	0	0	0	0.50+0.50+0.50
			Chemical Composition of Feed
			Moisture (%)	10.02	10.12	10.2	10.03	10.21	10.01	10.02	10.13
			Crude Protein (%)	29.99	30.1	30.1	30.03	30.12	30.11	30.09	30.12
			Crude Fat (%)	6.16	6.16	6.18	6.19	6.17	6.19	6.18	6.17
			Crude Ash (%)	8.72	8.81	8.61	8.9	8.93	8.82	8.74	8.76
			(T0; C, T1; Tryptophan, T2; Lysine; T3; Methionine: T4; Tryptophan + Methionine, T5; Lysine +Tryptophan, T6; Methionine +Lysine, T7; Lysine + Tryptophan +Methionine). Tryptophan: (Trp), Methionine: (Met), Lysine: (Lys)

## Sheet: S2 Table 
			Amino Acids	T0	T1	T2	T3	T4	T5	T6	T7
			Methionine	0.11±0.02	0.19±0.12	0.21±0.02	0.65±0.22	0.65±0.01	0.11±0.21	0.65±0.22	0.65±0.02
			Tryptophan	0.11±0.01	0.61±0.20	0.11±0.01	0.11±0.02	0.59±0.13	0.59±0.01	0.11±0.03	0.59±0.01
			Valine	7.23±0.02	6.90±0.11	7.12±0.03	7.30±0.02	7.40±0.01	7.31±0.05	7.23±0.02	7.23±0.04
			Isoleucine	1.80±0.04	1.81±0.21	1.81±0.12	1.80±0.22	1.82±0.12	1.81±0.02	1.83±0.14	1.82±0.15
			Leucine	0.46±0.21	0.40±0.01	0.41±0.21	0.41±0.01	0.41±0.20	0.42±0.20	0.41±0.04	0.41±0.01
			Phenylalanine	5.40±0.04	5.32±0.21	5.40±0.16	5.43±0.12	5.43±0.14	4.43±0.21	0.53±0.01	5.43±0.02
			Histidine	0.07±0.04	0.07±0.01	0.07±0.03	0.08±0.13	0.08±0.12	0.08±0.10	0.08±0.04	0.09±0.01
			Lysine	1.50±0.02	1.50±0.02	2.40±0.02	1.51±0.12	1.51±0.04	2.41±0.02	2.42±0.02	2.43±0.10
			Ornithine	3.33±0.21	3.32±0.12	3.34±0.03	3.34±0.14	3.21±0.06	3.33±0.04	3.40±0.11	3.22±0.02
			Cysteine	0.02±0.11	0.03±0.14	0.02±0.13	0.03±0.20	0.03±0.14	0.03±0.15	0.03±0.13	0.09±0.11
			Aspartic Acid	0.22±0.04	0.23±0.22	0.22±0.02	0.23±0.14	0.23±0.01	0.24±0.02	0.23±0.04	0.23±0.02
			Asparagine	1.55±0.22	1.56±0.32	1.56±0.03	1.57±0.15	1.57±0.03	1.58±0.02	1.58±0.03	1.53±0.01		si
			Serine	0.21±0.01	0.21±0.12	0.21±0.13	0.21±0.05	0.22±0.13	0.23±0.15	0.21±0.16	0.22±0.17
			Glycine	0.005±0.23	0.006±0.02	0.005±0.03	0.007±0.16	0.008±0.03	0.007±0.05	0.006±0.01	0.008±0.01
			Alanine	1.36±0.11	1.36±0.02	1.36±0.13	1.37±0.14	1.35±0.13	1.36±0.11	1.37±0.11	1.36±0.13
			Tyrosine	0.04±0.01	0.05±0.12	0.05±0.03	0.05±0.05	0.06±0.04	0.04±0.02	0.05±0.05	0.05±0.02
			Threonine	6.08±0.21	6.11±0.04	5.91±0.02	6.03±0.14	5.83±0.13	6.11±0.05	6.02±0.04	6.11±0.02
			(T0; C, T1; Tryptophan, T2; Lysine; T3; Methionine: T4; Tryptophan + Methionine, T5; Lysine +Tryptophan, T6; Methionine +Lysine, T7; Lysine + Tryptophan +Methionine), Tryptophan (Trp), Methionine (Met), Lysine (Lys).

## Sheet: S3 Table 
												S
		Parameters	T0	T1	T2	T3	T4	T5	T6	T7			Descriptives												ANOVA												TBW
		TBW (g)	38.82±0.28a	39.52±0.36b	38.51±0.42c	38.82±0.27d	45.27±0.31e	43.58±0.68f	45.56±0.31g	58.21±1.25h					N	Mean	Std. Deviation	Std. Error	95% Confidence Interval for Mean		Minimum	Maximum							Sum of Squares	df	Mean Square	F	Sig.				Month		N	Subset for alpha = 0.05
		TBL (cm)	12.00±0.12a	12.78±0.42c	12.08±0.27b	12.00±0.22a	14.31±0.28d	14.54±0.21e	14.31±0.33d	16.21±0.41f									Lower Bound	Upper Bound					TBW	Between Groups	(Combined)		4667.87	7	666.839	7.44873e+06	0							1	2	3	4	5	6	7	8
		SGR (%/day)	0.56±0.005a	0.56±0.005a	0.56±0.005a	0.61±0.008b	0.78±0.005d	0.97±0.005e	0.71±0.003c	1.07±0.005f			TBW	1ST	15	38.5253	0.0118723	0.00306542	38.5188	38.5319	38.51	38.54					Linear Term	Contrast	3211.8	1	3211.8	3.58765e+07	0				Duncana	3RD	15	38.5107
		K (%)	2.25±0.005f	2.25±0.005f	2.17±0.008e	1.89±0.01d	1.55±0.005c	1.54±0.005c	1.42±0.008b	1.37±0.005a				2ND	15	39.5153	0.0135576	0.00350057	39.5078	39.5228	39.5	39.53						Deviation	1456.07	6	242.678	2.71077e+06	1.39537e-286					1ST	15		38.5253
		HSI (%)	2.05±0.02a	2.05±0.06a	2.05±0.02a	2.05±0.06a	2.53±0.06c	2.53±0.06c	2.41±0.11b	2.68±0.09d				3RD	15	38.5107	0.00798809	0.00206252	38.5062	38.5151	38.5	38.52					Quadratic Term	Contrast	814.592	1	814.592	9.09917e+06	8.47572e-277					4TH	15			38.8167
		VSI (%)	2.48±0.04b	2.48±0.35b	2.48±0.04b	2.41±0.06a	4.01±0.14d	4.01±0.14d	3.65±0.07c	4.85±0.23e				4TH	15	38.8167	0.0048795	0.00125988	38.814	38.8194	38.81	38.82						Deviation	641.476	5	128.295	1.43308e+06	2.37298e-267					2ND	15				39.5153
		FCR	1.31±0.005g	1.31±0.005g	1.23±0.008e	1.29±0.008f	0.99±0.005c	1.03±0.005d	0.95±0.01b	0.71±0.004a				5TH	15	45.2693	0.00883715	0.00228174	45.2644	45.2742	45.26	45.28				Within Groups			0.0100267	112	8.95238e-05							6TH	15					43.5793
		T0; control, T1; Tryptophan, T2; Lysine; T3; Methionine: T4; Tryptophan + Methionine, T5; Lysine +Tryptophan, T6; Methionine +Lysine, T7; Lysine + Tryptophan +Methionine). TBW- total body weight, TBL- total body length, SGR- specific growth rate, K- condition factor, HSI-hepatosomatic index, VSI- viscerosomatic index, FCR- feed conversion ratio												6TH	15	43.5793	0.00883715	0.00228174	43.5744	43.5842	43.57	43.59				Total			4667.88	119								5TH	15						45.2693
														7TH	15	45.5587	0.00833809	0.00215289	45.554	45.5633	45.55	45.57			TBL	Between Groups	(Combined)		250.987	7	35.8553	442918	1.31195e-245					7TH	15							45.5587
														8.00	15	58.2093	0.00883715	0.00228174	58.2044	58.2142	58.2	58.22					Linear Term	Contrast	195.184	1	195.184	2.4111e+06	1.68822e-244					8.00	15								58.2093
														Total	120	43.4981	6.26306	0.571736	42.366	44.6302	38.5	58.22						Deviation	55.803	6	9.30049	114888	1.04339e-209					Sig.		1	1	1	1	1	1	1	1
													TBL	1ST	15	12.0093	0.0133452	0.00344572	12.0019	12.0167	11.99	12.03					Quadratic Term	Contrast	15.565	1	15.565	192274	5.23648e-183				Means for groups in homogeneous subsets are displayed.
														2ND	15	12.7793	0.00883715	0.00228174	12.7744	12.7842	12.77	12.79						Deviation	40.238	5	8.04759	99411.4	1.84014e-202				a. Uses Harmonic Mean Sample Size = 15.000.
														3RD	15	12.0807	0.00798809	0.00206252	12.0762	12.0851	12.07	12.09				Within Groups			0.00906667	112	8.09524e-05
														4TH	15	12.0033	0.0048795	0.00125988	12.0006	12.006	12	12.01				Total			250.996	119							HSI
														5TH	15	14.3093	0.00883715	0.00228174	14.3044	14.3142	14.3	14.32			FCR	Between Groups	(Combined)		5.33058	7	0.761511	7716.16	3.68046e-147				Month		N	Subset for alpha = 0.05
														6TH	15	14.5407	0.00883715	0.00228174	14.5358	14.5456	14.53	14.55					Linear Term	Contrast	4.5492	1	4.5492	46095.6	2.56518e-148							1	2	3	4
														7TH	15	14.3113	0.00833809	0.00215289	14.3067	14.316	14.3	14.32						Deviation	0.781379	6	0.13023	1319.58	1.99542e-101				Duncana	2ND	15	2.05067
														8.00	15	16.2107	0.00883715	0.00228174	16.2058	16.2156	16.2	16.22					Quadratic Term	Contrast	0.2697	1	0.2697	2732.79	1.63804e-80					3RD	15	2.05067
														Total	120	13.5306	1.45231	0.132577	13.2681	13.7931	11.99	16.22						Deviation	0.511678	5	0.102336	1036.94	5.14452e-92					4TH	15	2.05067
													FCR	1ST	15	1.31133	0.0145733	0.00376281	1.30326	1.3194	1.29	1.33				Within Groups			0.0110533	112	9.86905e-05							1ST	15	2.05667
														2ND	15	1.35067	0.00883715	0.00228174	1.34577	1.35556	1.34	1.36				Total			5.34163	119								7TH	15		2.41133
														3RD	15	1.22933	0.00798809	0.00206252	1.22491	1.23376	1.22	1.24			SGR	Between Groups	(Combined)		4.15829	7	0.594042	7537.69	1.36073e-146					5TH	15			2.53067
														4TH	15	1.28933	0.00883715	0.00228174	1.28444	1.29423	1.28	1.3					Linear Term	Contrast	2.91992	1	2.91992	37050.4	5.0981e-143					6TH	15			2.53067
														5TH	15	0.986	0.00507093	0.00130931	0.983192	0.988808	0.98	0.99						Deviation	1.23837	6	0.206395	2618.91	6.37507e-118					8.00	15				2.68067
														6TH	15	1.03067	0.00883715	0.00228174	1.02577	1.03556	1.02	1.04					Quadratic Term	Contrast	0.120973	1	0.120973	1535	3.25612e-67					Sig.		0.279336	1	1	1
														7TH	15	0.951333	0.00833809	0.00215289	0.946716	0.955951	0.94	0.96						Deviation	1.1174	5	0.223479	2835.69	3.81617e-116				Means for groups in homogeneous subsets are displayed.
														8.00	15	0.705333	0.0135576	0.00350057	0.697825	0.712841	0.69	0.72				Within Groups			0.00882667	112	7.88095e-05						a. Uses Harmonic Mean Sample Size = 15.000.
														Total	120	1.10675	0.211867	0.0193407	1.06845	1.14505	0.69	1.36				Total			4.16712	119
													SGR	1ST	15	0.562667	0.010328	0.00266667	0.556947	0.568386	0.55	0.58			HSI	Between Groups	(Combined)		7.63873	7	1.09125	5857.17	1.79134e-140
														2ND	15	0.559333	0.00883715	0.00228174	0.554439	0.564227	0.55	0.57					Linear Term	Contrast	5.84551	1	5.84551	31375.2	5.46753e-139
														3RD	15	0.559333	0.00798809	0.00206252	0.55491	0.563757	0.55	0.57						Deviation	1.79322	6	0.29887	1604.16	4.10143e-106
														4TH	15	0.610667	0.00883715	0.00228174	0.605773	0.615561	0.6	0.62					Quadratic Term	Contrast	0.0844715	1	0.0844715	453.393	3.53135e-41
														5TH	15	0.779333	0.00883715	0.00228174	0.774439	0.784227	0.77	0.79						Deviation	1.70875	5	0.34175	1834.31	1.17344e-105
														6TH	15	0.970667	0.00883715	0.00228174	0.965773	0.975561	0.96	0.98				Within Groups			0.0208667	112	0.00018631
														7TH	15	0.711333	0.00833809	0.00215289	0.706716	0.715951	0.7	0.72				Total			7.65959	119
														8.00	15	1.07067	0.00883715	0.00228174	1.06577	1.07556	1.06	1.08			VSI	Between Groups	(Combined)		94.9707	7	13.5672	40876.9	1.14878e-187
														Total	120	0.728	0.18713	0.0170826	0.694175	0.761825	0.55	1.08					Linear Term	Contrast	72.6411	1	72.6411	218861	3.72195e-186
													HSI	1ST	15	2.05667	0.0310913	0.00802773	2.03945	2.07388	2.03	2.13						Deviation	22.3296	6	3.7216	11212.9	3.73271e-153
														2ND	15	2.05067	0.00883715	0.00228174	2.04577	2.05556	2.04	2.06					Quadratic Term	Contrast	3.15952	1	3.15952	9519.36	3.53638e-110
														3RD	15	2.05067	0.00798809	0.00206252	2.04624	2.05509	2.04	2.06						Deviation	19.1701	5	3.83402	11551.6	3.72118e-150
														4TH	15	2.05067	0.00883715	0.00228174	2.04577	2.05556	2.04	2.06				Within Groups			0.0371733	112	0.000331905
														5TH	15	2.53067	0.00883715	0.00228174	2.52577	2.53556	2.52	2.54				Total			95.0079	119
														6TH	15	2.53067	0.00883715	0.00228174	2.52577	2.53556	2.52	2.54
														7TH	15	2.41133	0.00833809	0.00215289	2.40672	2.41595	2.4	2.42
														8.00	15	2.68067	0.00883715	0.00228174	2.67577	2.68556	2.67	2.69
														Total	120	2.29525	0.253705	0.02316	2.24939	2.34111	2.03	2.69
													VSI	1ST	15	2.49867	0.0468838	0.0121054	2.4727	2.52463	2.46	2.61
														2ND	15	2.48067	0.00883715	0.00228174	2.47577	2.48556	2.47	2.49
														3RD	15	2.47933	0.00798809	0.00206252	2.47491	2.48376	2.47	2.49
														4TH	15	2.40933	0.00883715	0.00228174	2.40444	2.41423	2.4	2.42
														5TH	15	4.014	0.00507093	0.00130931	4.01119	4.01681	4.01	4.02
														6TH	15	4.02067	0.00798809	0.00206252	4.01624	4.02509	4.01	4.03
														7TH	15	3.64867	0.00833809	0.00215289	3.64405	3.65328	3.64	3.66
														8.00	15	4.84933	0.00883715	0.00228174	4.84444	4.85423	4.84	4.86
														Total	120	3.30008	0.893524	0.0815672	3.13857	3.46159	2.4	4.86
[truncated: 12 more columns]

## Sheet: S4 Table 
														Descriptives
																N	Mean	Std. Deviation	Std. Error	95% Confidence Interval for Mean		Minimum	Maximum		ANOVA
																				Lower Bound	Upper Bound								Sum of Squares	df	Mean Square	F	Sig.			Moisture												CF
			Parameters	T0	T1	T2	T3	T4	T5	T6	T7			Moisture	1ST	15	70.2113	0.00915475	0.00236375	70.2063	70.2164	70.2	70.22		Moisture	Between Groups	(Combined)		652.869	7	93.267	1.33466e+06	1.95866e-272			Month		N	Subset for alpha = 0.05									Month
			Moisture (%)	70.21±0.09g	68.21±0.07e	69.00±0.01c	64.32±0.01b	67.21±0.01c	66.16±0.01b	63.01±0.01a	69.01±0.01f				2ND	15	68.2107	0.00798809	0.00206252	68.2062	68.2151	68.2	68.22				Linear Term	Contrast	143.186	1	143.186	2.049e+06	1.53085e-240						1	2	3	4	5	6	7
			Crude Protein (%)	16.76±0.19a	17.45±0.15b	17.45±0.15b	18.37±0.03c	19.25±0.01d	20.12±0.08e	21.86±0.02f	22.75±0.01g				3RD	15	69.0087	0.00915475	0.00236375	69.0036	69.0137	69	69.02					Deviation	509.683	6	84.9472	1.2156e+06	4.46026e-267			Duncana	7TH	15	63.012									Duncana	6TH
			Crude Fat (%)	8.26±0.01d	9.45±0.11f	8.51±0.14e	8.52±0.14e	7.47±0.07b	7.12±0.34a	7.75±0.007c	7.75±0.007c				4TH	15	64.3213	0.00833809	0.00215289	64.3167	64.326	64.31	64.33				Quadratic Term	Contrast	162.271	1	162.271	2.3221e+06	1.38699e-243				4TH	15		64.3213									5TH
			Crude Ash (%)	4.43±0.16c	4.65±0.02d	4.21±0.02a	5.57±0.15f	5.96±0.01h	5.86±0.01g	4.92±0.01e	4.35±0.02b				5TH	15	67.208	0.00774597	0.002	67.2037	67.2123	67.2	67.22					Deviation	347.413	5	69.4826	994299	1.84242e-258				6TH	15			66.1607								7TH
			(T0; control, T1; Tryptophan, T2; Lysine; T3; Methionine: T4; Tryptophan + Methionine, T5; Lysine +Tryptophan, T6; Methionine +Lysine, T7; Lysine + Tryptophan +Methionine).												6TH	15	66.1607	0.00883715	0.00228174	66.1558	66.1656	66.15	66.17			Within Groups			0.00782667	112	6.9881e-05						5TH	15				67.208							8.00
															7TH	15	63.012	0.00774597	0.002	63.0077	63.0163	63	63.02			Total			652.877	119							2ND	15					68.2107						1ST
															8.00	15	69.012	0.00774597	0.002	69.0077	69.0163	69	69.02		CP	Between Groups	(Combined)		499.695	7	71.385	1.07654e+06	3.30256e-267				3RD	15						69.0087					3RD
															Total	120	67.1431	2.3423	0.213822	66.7197	67.5665	63	70.22				Linear Term	Contrast	474.605	1	474.605	7.15742e+06	5.83221e-271				8.00	15						69.012					4TH
														CP	1ST	15	16.7587	0.00915475	0.00236375	16.7536	16.7637	16.75	16.77					Deviation	25.0896	6	4.18161	63062	4.01408e-195				1ST	15							70.2113				2ND
															2ND	15	17.4493	0.00798809	0.00206252	17.4449	17.4538	17.44	17.46				Quadratic Term	Contrast	20.3544	1	20.3544	306961	2.22389e-194				Sig.		1	1	1	1	1	0.277168	1				Sig.
															3RD	15	17.4487	0.00743223	0.00191899	17.4446	17.4528	17.44	17.46					Deviation	4.73521	5	0.947042	14282.1	2.62647e-155			Means for groups in homogeneous subsets are displayed.												Means for groups in homogeneous subsets are displayed.
															4TH	15	18.3687	0.00833809	0.00215289	18.364	18.3733	18.36	18.38			Within Groups			0.00742667	112	6.63095e-05					a. Uses Harmonic Mean Sample Size = 15.000.												a. Uses Harmonic Mean Sample Size = 15.000.
															5TH	15	19.248	0.00774597	0.002	19.2437	19.2523	19.24	19.26			Total			499.702	119
															6TH	15	20.1193	0.00883715	0.00228174	20.1144	20.1242	20.11	20.13		CF	Between Groups	(Combined)		56.865	7	8.12357	134858	1.0887e-216			CP												CA
															7TH	15	21.862	0.00774597	0.002	21.8577	21.8663	21.85	21.87				Linear Term	Contrast	26.603	1	26.603	441631	3.18515e-203			Month		N	Subset for alpha = 0.05									Month
															8.00	15	22.752	0.00774597	0.002	22.7477	22.7563	22.74	22.76					Deviation	30.262	6	5.04366	83728.8	5.14539e-202						1	2	3	4	5	6	7
															Total	120	19.2508	2.04919	0.187065	18.8804	19.6212	16.75	22.76				Quadratic Term	Contrast	0.530991	1	0.530991	8814.86	2.48957e-108			Duncana	1ST	15	16.7587									Duncana	3RD
														CF	1ST	15	8.25867	0.00915475	0.00236375	8.2536	8.26374	8.25	8.27					Deviation	29.731	5	5.9462	98711.5	2.73299e-202				3RD	15		17.4487									8.00
															2ND	15	9.45067	0.00798809	0.00206252	9.44624	9.45509	9.44	9.46			Within Groups			0.00674667	112	6.02381e-05						2ND	15		17.4493									1ST
															3RD	15	8.51133	0.00743223	0.00191899	8.50722	8.51545	8.5	8.52			Total			56.8717	119							4TH	15			18.3687								2ND
															4TH	15	8.51733	0.00457738	0.00118187	8.5148	8.51987	8.51	8.52		CA	Between Groups	(Combined)		52.072	7	7.43886	115289	7.06964e-213				5TH	15				19.248							7TH
															5TH	15	7.472	0.00774597	0.002	7.46771	7.47629	7.46	7.48				Linear Term	Contrast	3.2984	1	3.2984	51119.1	7.92761e-151				6TH	15					20.1193						4TH
															6TH	15	7.11933	0.00883715	0.00228174	7.11444	7.12423	7.11	7.13					Deviation	48.7736	6	8.12893	125983	5.98026e-212				7TH	15						21.862					6TH
															7TH	15	7.752	0.00774597	0.002	7.74771	7.75629	7.74	7.76				Quadratic Term	Contrast	25.262	1	25.262	391515	2.7025e-200				8.00	15							22.752				5TH
															8.00	15	7.752	0.00774597	0.002	7.74771	7.75629	7.74	7.76					Deviation	23.5116	5	4.70231	72877.2	6.51788e-195				Sig.		1	0.823004	1	1	1	1	1				Sig.
															Total	120	8.10417	0.691313	0.0631079	7.97921	8.22913	7.11	9.46			Within Groups			0.00722667	112	6.45238e-05					Means for groups in homogeneous subsets are displayed.												Means for groups in homogeneous subsets are displayed.
														CA	1ST	15	4.43133	0.00915475	0.00236375	4.42626	4.4364	4.42	4.44			Total			52.0792	119						a. Uses Harmonic Mean Sample Size = 15.000.												a. Uses Harmonic Mean Sample Size = 15.000.
															2ND	15	4.65067	0.00798809	0.00206252	4.64624	4.65509	4.64	4.66
															3RD	15	4.21133	0.00743223	0.00191899	4.20722	4.21545	4.2	4.22
															4TH	15	5.57133	0.00833809	0.00215289	5.56672	5.57595	5.56	5.58
															5TH	15	5.962	0.00774597	0.002	5.95771	5.96629	5.95	5.97
															6TH	15	5.84933	0.00798809	0.00206252	5.84491	5.85376	5.84	5.86
															7TH	15	4.922	0.00774597	0.002	4.91771	4.92629	4.91	4.93
															8.00	15	4.348	0.00774597	0.002	4.34371	4.35229	4.34	4.36
															Total	120	4.99325	0.661544	0.0603904	4.87367	5.11283	4.2	5.97
[truncated: 2 more columns]

## Sheet: S5 Table 
													Descriptives												ANOVA
	Essential amino acids (%)	T0	T1	T2	T3	T4	T5	T6	T7						N	Mean	Std. Deviation	Std. Error	95% Confidence Interval for Mean		Minimum	Maximum							Sum of Squares	df	Mean Square	F	Sig.			Methionine											Isoleucine
	Methionine	0.66±0.04a	0.68±0.04 c	0.67±0.04b	0.97±0.04f	0.99±0.02f	0.69±0.02d	0.78±0.05e	0.99±0.02g										Lower Bound	Upper Bound					Methionine	Between Groups	(Combined)		2.39113	7	0.34159	3419.98	1.9461e-127			Duncana											Duncana
	Tryptophan	0.53±0.04a	0.68±0.04d	0.58±0.01b	0.59±0.02bc	0.79± 0.01f	0.85± 0.03g	0.59±0.01c	0.98±0.02h				Methionine	1ST	15	0.661333	0.0099043	0.00255728	0.655849	0.666818	0.65	0.67					Linear Term	Contrast	0.749513	1	0.749513	7504.06	1.81483e-104			Month	N	Subset for alpha = 0.05									Month	N	Subset for alpha = 0.05
	Valine	1.97±1.06a	2.20± 0.48b	2.36±0.07c	2.50±0.11e	2.40±0.81d	2.71±0.27e	2.81±0.69f	3.20±0.58g					2ND	15	0.68	0.00845154	0.00218218	0.67532	0.68468	0.67	0.69						Deviation	1.64162	6	0.273603	2739.3	5.23926e-119					1	2	3	4	5	6	7					1
	Isoleucine	3.60±0.05a	3.93± 0.05b	4.92±0.08c	5.20±0.67d	5.70±0.38f	5.90±0.03g	5.50±0.01e	9.80±3.97h					3RD	15	0.672	0.0101419	0.00261861	0.666384	0.677616	0.66	0.68					Quadratic Term	Contrast	0.0515714	1	0.0515714	516.329	9.46024e-44			1ST	15	0.661333									1ST	15	3.60133
	Leucine	0.36±0.05a	0.65±0.07e	0.57±0.01d	0.65±0.06e	0.78±0.04f	0.42±0.01b	0.52±0.02c	1.16±0.04f					4TH	15	0.97	0.00845154	0.00218218	0.96532	0.97468	0.96	0.98						Deviation	1.59005	5	0.31801	3183.89	6.11321e-119			3RD	15		0.672								2ND	15
	Phenylalanine	1.12±0.04a	1.43±0.04b	1.65±0.05c	1.46±0.03b	1.88±0.04d	2.26±0.01f	2.02±0.05e	2.33±0.06g					5TH	15	0.974667	0.0130201	0.00336178	0.967456	0.981877	0.96	0.99				Within Groups			0.0111867	112	9.9881e-05					2ND	15			0.68							3RD	15
	Histidine	0.19±0.05c	0.12±0.05a	0.13±0.02b	0.13±0.01b	0.25±0.05d	0.26±0.04e	0.28±0.04f	0.45±0.04g					6TH	15	0.69	0.00845154	0.00218218	0.68532	0.69468	0.68	0.7				Total			2.40232	119						6TH	15				0.69						4TH	15
	Lysine	2.46±0.08a	2.47±0.01b	3.48±0.51d	2.62±0.75c	2.72±0.41d	3.74±0.55e	3.99±0.02f	4.14±0.72g					7TH	15	0.782	0.00774597	0.002	0.77771	0.78629	0.77	0.79			Tryptophan	Between Groups	(Combined)		2.62772	7	0.375388	2351.43	2.21939e-118			7TH	15					0.782					7TH	15
	Arginine	0.97±0.04bc	0.99±0.01b	0.99±0.02b	1.03±0.04c	1.03±0.04c	1.12±0.37d	1.16±0.04e	1.19±0.04f					8.00	15	0.994	0.0124212	0.00320713	0.987121	1.00088	0.98	1.01					Linear Term	Contrast	1.24134	1	1.24134	7775.7	2.54914e-105			4TH	15						0.97				5TH	15
	Ornithine	1.22±0.71a	1.32±0.71b	2.70±0.58d	1.52±0.67c	2.80±0.67e	3.30±0.97h	3.21±0.61g	2.92±1.85f					Total	120	0.803	0.142083	0.0129703	0.777317	0.828683	0.65	1.01						Deviation	1.38638	6	0.231064	1447.38	1.21002e-103			5TH	15						0.974667				6TH	15
	TEAA	13.08	14.47	18.05	16.67	19.34	18.25	17.97	27.16				Tryptophan	1ST	15	0.531333	0.0099043	0.00255728	0.525849	0.536818	0.52	0.54					Quadratic Term	Contrast	0.0378781	1	0.0378781	237.268	1.98546e-29			8.00	15							0.994			8.00	15
	Non- essential amino acids	T0	T1	T2	T3	T4	T5	T6	T7					2ND	15	0.674	0.0272029	0.00702377	0.658936	0.689064	0.58	0.69						Deviation	1.34851	5	0.269701	1689.4	1.10933e-103			Sig.		1	1	1	1	1	0.203618	1			Sig.		1
	Cysteine	0.09±0.01a	0.13±0.01b	0.17±0.01d	0.39±0.03e	0.15±0.01c	0.17±0.04d	0.47±0.03f	0.59±0.02g					3RD	15	0.582	0.0101419	0.00261861	0.576384	0.587616	0.57	0.59				Within Groups			0.01788	112	0.000159643					Means for groups in homogeneous subsets are displayed.											Means for groups in homogeneous subsets are displayed.
	Aspartic Acid	4.60±0.58a	4.80±0.05b	5.21±0.03e	5.01±0.03d	5.42±0.02f	5.60±0.08g	4.90±0.19c	5.72±0.04h					4TH	15	0.59	0.00845154	0.00218218	0.58532	0.59468	0.58	0.6				Total			2.6456	119						a. Uses Harmonic Mean Sample Size = 15.000.											a. Uses Harmonic Mean Sample Size = 15.000.
	Asparagine	7.60±0.03a	8.90±0.01c	9.22±0.07d	9.22±0.12d	8.77±0.04b	9.62±0.04c	9.92±0.05d	10.02±0.06e					5TH	15	0.788667	0.00833809	0.00215289	0.784049	0.793284	0.78	0.8			Valine	Between Groups	(Combined)		21.4504	7	3.06434	25.3	1.99402e-20
	Serine	4.23±0.39a	4.90±0.59d	4.60±0.05c	4.42±0.03b	5.12±0.04e	5.30±0.04f	5.82±0.03g	6.40±0.02h					6TH	15	0.85	0.00845154	0.00218218	0.84532	0.85468	0.84	0.86					Linear Term	Contrast	15.5132	1	15.5132	128.081	2.92203e-20			Tryptophan											Phenylalanine
	Glutamine	2.80±0.59a	3.10±0.01b	2.92±0.59ab	4.52±0.81c	5.16±0.61d	5.60±0.81de	6.63±0.58e	8.42±0.64f					7TH	15	0.592	0.00774597	0.002	0.58771	0.59629	0.58	0.6						Deviation	5.93719	6	0.989531	8.16985	2.46085e-07			Duncana											Duncana
	Glycine	5.62±0.01a	6.87±0.01b	7.33±0.62d	7.19±0.64c	7.56±0.03e	7.35±0.07d	7.48±0.04 de	8.62±1.01f					8.00	15	0.979333	0.00798809	0.00206252	0.97491	0.983757	0.97	0.99					Quadratic Term	Contrast	2.10774	1	2.10774	17.4021	5.99424e-05			Month	N	Subset for alpha = 0.05									Month	N	Subset for alpha = 0.05
	Alanine	2.80±0.21a	2.85±0.03a	2.97±0.03b	3.20±0.03c	6.30±0.05e	6.22±0.05e	6.95±0.03d	7.80±0.05f					Total	120	0.698417	0.149104	0.0136112	0.671465	0.725368	0.52	0.99						Deviation	3.82945	5	0.76589	6.3234	3.30806e-05					1	2	3	4	5	6	7					1
	Proline	6.92±0.01a	7.07±0.04b	7.24±0.03cd	7.15±0.05bc	7.35±0.05d	7.41±0.57d	7.40±0.58d	7.64±0.39e				Valine	1ST	15	1.97133	0.0099043	0.00255728	1.96585	1.97682	1.96	1.98				Within Groups			13.5654	112	0.12112					1ST	15	0.531333									1ST	15	1.16133
	Tyrosine	0.25±0.07b	0.30±0.09c	0.69±0.03a	0.29±0.01c	0.35±0.04d	0.23±0.01e	0.44±0.05f	0.57±0.06g					2ND	15	2.21133	0.0418956	0.0108174	2.18813	2.23453	2.19	2.36				Total			35.0158	119						3RD	15		0.582								2ND	15
	Ornithine	1.22±0.71a	1.21±0.58a	1.62±0.67b	1.90±0.67d	1.90±0.9d	1.60±0.41b	1.82±1.85c	2.01±0.61e					3RD	15	2.362	0.0101419	0.00261861	2.35638	2.36762	2.35	2.37			Isoleucine	Between Groups	(Combined)		374.186	7	53.4551	6502.12	5.24196e-143			4TH	15		0.59	0.59							4TH	15
	TNEAA	36.13	39.04	41.97	43.29	48.08	49.1	51.83	57.79					4TH	15	1.83333	0.983228	0.253868	1.28884	2.37783	0.49	2.51					Linear Term	Contrast	264.481	1	264.481	32170.7	1.35215e-139			7TH	15			0.592							3RD	15
	(T0; control, T1; Tryptophan, T2; Lysine; T3; Methionine: T4; Tryptophan + Methionine, T5; Lysine +Tryptophan, T6; Methionine +Lysine, T7; Lysine + Tryptophan +Methionine). TEAA: total essential amino acids, TNEAA: total non-essential amino acids													5TH	15	2.40133	0.00833809	0.00215289	2.39672	2.40595	2.39	2.41						Deviation	109.705	6	18.2841	2224.02	5.59501e-114			2ND	15				0.674						5TH	15
														6TH	15	2.7	0.00845154	0.00218218	2.69532	2.70468	2.69	2.71					Quadratic Term	Contrast	23.9694	1	23.9694	2915.56	5.00482e-82			5TH	15					0.788667					7TH	15
														7TH	15	2.812	0.00774597	0.002	2.80771	2.81629	2.8	2.82						Deviation	85.7353	5	17.1471	2085.72	9.59364e-109			6TH	15						0.85				6TH	15
														8.00	15	3.19933	0.00798809	0.00206252	3.19491	3.20376	3.19	3.21				Within Groups			0.920773	112	0.00822119					8.00	15							0.979333			8.00	15
														Total	120	2.43633	0.542448	0.0495185	2.33828	2.53438	0.49	3.21				Total			375.107	119						Sig.		1	0.085672	0.665488	1	1	1	1			Sig.		1
													Isoleucine	1ST	15	3.60133	0.0099043	0.00255728	3.59585	3.60682	3.59	3.61			Leucine	Between Groups	(Combined)		6.51607	7	0.930867	7193.45	1.85381e-145			Means for groups in homogeneous subsets are displayed.											Means for groups in homogeneous subsets are displayed.
														2ND	15	3.99667	0.255557	0.0659846	3.85514	4.13819	3.92	4.92					Linear Term	Contrast	1.92615	1	1.92615	14884.7	6.00302e-121			a. Uses Harmonic Mean Sample Size = 15.000.											a. Uses Harmonic Mean Sample Size = 15.000.
														3RD	15	4.906	0.00507093	0.00130931	4.90319	4.90881	4.9	4.91						Deviation	4.58991	6	0.764985	5911.57	1.2685e-137
														4TH	15	5.2	0.00845154	0.00218218	5.19532	5.20468	5.19	5.21					Quadratic Term	Contrast	0.2518	1	0.2518	1945.83	1.24033e-72
														5TH	15	5.70133	0.00833809	0.00215289	5.69672	5.70595	5.69	5.71						Deviation	4.33811	5	0.867622	6704.72	5.83914e-137			Valine											Lysine
														6TH	15	5.9	0.00845154	0.00218218	5.89532	5.90468	5.89	5.91				Within Groups			0.0144933	112	0.000129405					Duncana											Duncana
														7TH	15	5.508	0.00774597	0.002	5.50371	5.51229	5.5	5.52				Total			6.53056	119						Month	N	Subset for alpha = 0.05									Month	N	Subset for alpha = 0.05
														8.00	15	9.79933	0.00798809	0.00206252	9.79491	9.80376	9.79	9.81			Phenylalanine	Between Groups	(Combined)		18.2833	7	2.61189	5489.09	6.7147e-139					1	2	3	4	5							1
														Total	120	5.57658	1.77543	0.162074	5.25566	5.89751	3.59	9.81					Linear Term	Contrast	15.8984	1	15.8984	33411.7	1.63509e-140			4TH	15	1.83333									1ST	15	2.46133
													Leucine	1ST	15	0.361333	0.0099043	0.00255728	0.355849	0.366818	0.35	0.37						Deviation	2.38483	6	0.397472	835.317	1.65187e-90			1ST	15	1.97133	1.97133								2ND	15
														2ND	15	0.645333	0.022318	0.0057625	0.632974	0.657693	0.57	0.66					Quadratic Term	Contrast	0.0246406	1	0.0246406	51.7842	7.50746e-11			2ND	15		2.21133	2.21133							4TH	15
														3RD	15	0.572	0.0101419	0.00261861	0.566384	0.577616	0.56	0.58						Deviation	2.36019	5	0.472038	992.024	5.81207e-91			3RD	15			2.362							5TH	15
														4TH	15	0.65	0.00845154	0.00218218	0.64532	0.65468	0.64	0.66				Within Groups			0.0532933	112	0.000475833					5TH	15			2.40133							3RD	15
														5TH	15	0.781333	0.00833809	0.00215289	0.776716	0.785951	0.77	0.79				Total			18.3365	119						6TH	15				2.7						6TH	15
														6TH	15	0.42	0.00845154	0.00218218	0.41532	0.42468	0.41	0.43			Histidine	Between Groups	(Combined)		1.28482	7	0.183546	2443.4	2.62734e-119			7TH	15				2.812						7TH	15
														7TH	15	0.522	0.00774597	0.002	0.51771	0.52629	0.51	0.53					Linear Term	Contrast	0.881069	1	0.881069	11729	3.34893e-115			8.00	15					3.19933					8.00	15
														8.00	15	1.15933	0.00798809	0.00206252	1.15491	1.16376	1.15	1.17						Deviation	0.403754	6	0.0672924	895.809	3.58726e-92			Sig.		0.279842	0.0615358	0.161632	0.380024	1					Sig.		1
														Total	120	0.638917	0.234262	0.0213851	0.596572	0.681261	0.35	1.17					Quadratic Term	Contrast	0.272397	1	0.272397	3626.2	3.71488e-87			Means for groups in homogeneous subsets are displayed.											Means for groups in homogeneous subsets are displayed.
													Phenylalanine	1ST	15	1.16133	0.0099043	0.00255728	1.15585	1.16682	1.15	1.17						Deviation	0.131357	5	0.0262715	349.731	1.34347e-66			a. Uses Harmonic Mean Sample Size = 15.000.											a. Uses Harmonic Mean Sample Size = 15.000.
														2ND	15	1.44533	0.0571797	0.0147637	1.41367	1.477	1.42	1.65				Within Groups			0.00841333	112	7.5119e-05
														3RD	15	1.652	0.0101419	0.00261861	1.64638	1.65762	1.64	1.66				Total			1.29324	119
														4TH	15	1.46	0.00845154	0.00218218	1.45532	1.46468	1.45	1.47			Lysine	Between Groups	(Combined)		51.0268	7	7.28954	851.191	5.73672e-94
														5TH	15	1.88133	0.00833809	0.00215289	1.87672	1.88595	1.87	1.89					Linear Term	Contrast	35.1144	1	35.1144	4100.27	4.62801e-90
														6TH	15	2.26	0.00845154	0.00218218	2.25532	2.26468	2.25	2.27						Deviation	15.9123	6	2.65205	309.677	2.71433e-67
														7TH	15	2.028	0.00774597	0.002	2.02371	2.03229	2.02	2.04					Quadratic Term	Contrast	1.65243	1	1.65243	192.952	4.10013e-26
														8.00	15	2.33067	0.00798809	0.00206252	2.32624	2.33509	2.32	2.34						Deviation	14.2599	5	2.85198	333.022	1.75211e-65
														Total	120	1.77733	0.392541	0.0358339	1.70638	1.84829	1.15	2.34				Within Groups			0.95916	112	0.00856393
													Histidine	1ST	15	0.188667	0.0099043	0.00255728	0.183182	0.194151	0.18	0.2				Total			51.9859	119
														2ND	15	0.121333	0.00833809	0.00215289	0.116716	0.125951	0.11	0.13			Arginine	Between Groups	(Combined)		3.59671	7	0.513815	14.3643	3.23023e-13
														3RD	15	0.132	0.0101419	0.00261861	0.126384	0.137616	0.12	0.14					Linear Term	Contrast	2.07662	1	2.07662	58.0541	8.83074e-12
														4TH	15	0.13	0.00845154	0.00218218	0.12532	0.13468	0.12	0.14						Deviation	1.52009	6	0.253348	7.08263	2.06105e-06
														5TH	15	0.259333	0.00798809	0.00206252	0.25491	0.263757	0.25	0.27					Quadratic Term	Contrast	0.175333	1	0.175333	4.90164	0.0288571
														6TH	15	0.26	0.00845154	0.00218218	0.25532	0.26468	0.25	0.27						Deviation	1.34476	5	0.268951	7.51883	4.05404e-06
														7TH	15	0.282	0.00774597	0.002	0.27771	0.28629	0.27	0.29				Within Groups			4.00628	112	0.0357704
														8.00	15	0.449333	0.00798809	0.00206252	0.44491	0.453757	0.44	0.46				Total			7.60299	119
														Total	120	0.227833	0.104247	0.00951645	0.20899	0.246677	0.11	0.46			Ornithine	Between Groups	(Combined)		118.349	7	16.907	1061.42	3.04424e-99
													Lysine	1ST	15	2.46133	0.0099043	0.00255728	2.45585	2.46682	2.45	2.47					Linear Term	Contrast	0.0238959	1	0.0238959	1.50018	0.223214
														2ND	15	2.538	0.260719	0.0673173	2.39362	2.68238	2.46	3.48						Deviation	118.325	6	19.7208	1238.07	6.72273e-100
														3RD	15	3.482	0.0101419	0.00261861	3.47638	3.48762	3.47	3.49					Quadratic Term	Contrast	0.00120143	1	0.00120143	0.0754254	0.784101
														4TH	15	2.63	0.00845154	0.00218218	2.62532	2.63468	2.62	2.64						Deviation	118.324	5	23.6648	1485.67	1.33575e-100
														5TH	15	2.72133	0.00833809	0.00215289	2.71672	2.72595	2.71	2.73				Within Groups			1.78401	112	0.0159287
														6TH	15	3.74	0.00845154	0.00218218	3.73532	3.74468	3.73	3.75				Total			120.133	119
														7TH	15	3.982	0.00774597	0.002	3.97771	3.98629	3.97	3.99
														8.00	15	4.13933	0.00798809	0.00206252	4.13491	4.14376	4.13	4.15
														Total	120	3.21175	0.660951	0.0603363	3.09228	3.33122	2.45	4.15
													Arginine	1ST	15	0.971333	0.0099043	0.00255728	0.965849	0.976818	0.96	0.98
														2ND	15	0.776	0.359559	0.0928378	0.576883	0.975117	0.2	0.99
														3RD	15	0.668	0.395532	0.102126	0.448962	0.887038	0.2	0.98
														4TH	15	1.03	0.00845154	0.00218218	1.02532	1.03468	1.02	1.04
														5TH	15	1.03133	0.00833809	0.00215289	1.02672	1.03595	1.02	1.04
														6TH	15	1.12	0.00845154	0.00218218	1.11532	1.12468	1.11	1.13
														7TH	15	1.162	0.00774597	0.002	1.15771	1.16629	1.15	1.17
														8.00	15	1.19067	0.00798809	0.00206252	1.18624	1.19509	1.18	1.2
														Total	120	0.993667	0.252766	0.0230743	0.947977	1.03936	0.2	1.2
													Ornithine	1ST	15	1.22133	0.0099043	0.00255728	1.21585	1.22682	1.21	1.23
														2ND	15	1.41267	0.35622	0.0919755	1.2154	1.60993	1.31	2.7
														3RD	15	2.702	0.0101419	0.00261861	2.69638	2.70762	2.69	2.71
														4TH	15	1.52	0.00845154	0.00218218	1.51532	1.52468	1.51	1.53
														5TH	15	2.80133	0.00833809	0.00215289	2.79672	2.80595	2.79	2.81
														6TH	15	0.3	0.00845154	0.00218218	0.29532	0.30468	0.29	0.31
														7TH	15	0.322	0.00774597	0.002	0.31771	0.32629	0.31	0.33
														8.00	15	2.92067	0.00798809	0.00206252	2.91624	2.92509	2.91	2.93
														Total	120	1.65	1.00475	0.0917206	1.46838	1.83162	0.29	2.93
[truncated: 7 more columns]

## Sheet: S6 Table 
											Descriptives
													N	Mean	Std. Deviation	Std. Error	95% Confidence Interval for Mean		Minimum	Maximum		ANOVA
Parameters	T0	T1	T2	T3	T4	T5	T6	T7									Lower Bound	Upper Bound								Sum of Squares	df	Mean Square	F	Sig.				Protease												Lipase
Amylase (Unit/L)	20242.01±0.88b	20241.23±0.01a	20251.51±0.01c	20261.11±0.01d	37961.00±0.01g	37952±0.01f	36972.41±0.01e	40411.03±0.01h			Protease	1ST	15	20242	0.00617213	0.00159364	20242	20242	20242	20242		Protease	Between Groups	(Combined)		9.89812e+09	7	1.41402e+09	2.27108e+13	0				Month		N	Subset for alpha = 0.05									Month		N	Subset for alpha = 0.05
Lipase (Unit/L)	136.00± 0.57a	142.04±0.01c	142.05±0.01c	142.00±0.08b	161.21± 0.07e	146.13±0.05d	172.12± 0.07f	182.12±0.05g				2ND	15	20241.2	0.00798809	0.00206252	20241.2	20241.2	20241.2	20241.2				Linear Term	Contrast	7.80386e+09	1	7.80386e+09	1.25339e+14	0							1	2	3	4	5	6	7	8					1
Protease (Unit/L)	35.01±0.57a	39.34±0.07c	45.41±0.07d	37.23±0.07b	53.03±0.07g	49.06±0.07f	47.01± 0.07e	55.21±0.07h				3RD	15	20251.5	0.00798809	0.00206252	20251.5	20251.5	20251.5	20251.5					Deviation	2.09426e+09	6	3.49043e+08	5.60604e+12	0				Duncana	2ND	15	20241.2									Duncana	1ST	15	35.0233
(T0; control, T1; Tryptophan, T2; Lysine; T3; Methionine: T4; Tryptophan + Methionine, T5; Lysine +Tryptophan, T6; Methionine +Lysine, T7; Lysine + Tryptophan +Methionine).												4TH	15	20261.1	0.00798809	0.00206252	20261.1	20261.1	20261.1	20261.1				Quadratic Term	Contrast	2.30398e+07	1	2.30398e+07	3.70046e+11	0					1ST	15		20242									4TH	15
												5TH	15	37961	0.00833809	0.00215289	37961	37961	37961	37961					Deviation	2.07122e+09	5	4.14244e+08	6.65324e+12	0					3RD	15			20251.5								2ND	15
												6TH	15	37952	0.00845154	0.00218218	37952	37952	37952	37952			Within Groups			0.00697333	112	6.22619e-05							4TH	15				20261.1							3RD	15
												7TH	15	36972.4	0.00798809	0.00206252	36972.4	36972.4	36972.4	36972.4			Total			9.89812e+09	119								7TH	15					36972.4						7TH	15
												8.00	15	40411	0.00798809	0.00206252	40411	40411	40411	40411.1		Amylase	Between Groups	(Combined)		29662.9	7	4237.56	5.51869e+07	0					6TH	15						37952					6TH	15
												Total	120	29286.5	9120.17	832.554	27638	30935.1	20241.2	40411.1				Linear Term	Contrast	22730.2	1	22730.2	2.96021e+08	0					5TH	15							37961				5TH	15
											Amylase	1ST	15	136.023	0.00798809	0.00206252	136.018	136.027	136	136.03					Deviation	6932.75	6	1155.46	1.50478e+07	0					8.00	15								40411			8.00	15
												2ND	15	142.061	0.00833809	0.00215289	142.057	142.066	142.05	142.07				Quadratic Term	Contrast	2300.02	1	2300.02	2.99538e+07	8.93696e-306					Sig.		1	1	1	1	1	1	1	1			Sig.		1
												3RD	15	142.057	0.00798809	0.00206252	142.053	142.062	142.05	142.07					Deviation	4632.73	5	926.546	1.20666e+07	0				Means for groups in homogeneous subsets are displayed.												Means for groups in homogeneous subsets are displayed.
												4TH	15	142.014	0.0124212	0.00320713	142.007	142.021	142	142.03			Within Groups			0.0086	112	7.67857e-05						a. Uses Harmonic Mean Sample Size = 15.000.												a. Uses Harmonic Mean Sample Size = 15.000.
												5TH	15	161.221	0.00798809	0.00206252	161.216	161.225	161.21	161.23			Total			29662.9	119
												6TH	15	146.14	0.00845154	0.00218218	146.135	146.145	146.13	146.15		Lipase	Between Groups	(Combined)		5723.52	7	817.645	1.42199e+07	0				Amylase
												7TH	15	172.131	0.00798809	0.00206252	172.126	172.135	172.12	172.14				Linear Term	Contrast	3808.92	1	3808.92	6.6242e+07	0				Month		N	Subset for alpha = 0.05
												8.00	15	182.131	0.00798809	0.00206252	182.126	182.135	182.12	182.14					Deviation	1914.6	6	319.1	5.54956e+06	5.24135e-304							1	2	3	4	5	6	7
												Total	120	152.972	15.7882	1.44126	150.118	155.826	136	182.14				Quadratic Term	Contrast	25.0961	1	25.0961	436454	6.16352e-203				Duncana	1ST	15	136.023
											Lipase	1ST	15	35.0233	0.00617213	0.00159364	35.0199	35.0268	35.01	35.03					Deviation	1889.5	5	377.9	6.57218e+06	2.16313e-304					4TH	15		142.014
												2ND	15	39.3413	0.00833809	0.00215289	39.3367	39.346	39.33	39.35			Within Groups			0.00644	112	5.75e-05							3RD	15			142.057
												3RD	15	45.4173	0.00798809	0.00206252	45.4129	45.4218	45.41	45.43			Total			5723.52	119								2ND	15			142.061
												4TH	15	37.234	0.00507093	0.00130931	37.2312	37.2368	37.23	37.24															6TH	15				146.14
												5TH	15	53.0407	0.00798809	0.00206252	53.0362	53.0451	53.03	53.05															5TH	15					161.221
												6TH	15	49.07	0.00845154	0.00218218	49.0653	49.0747	49.06	49.08															7TH	15						172.131
												7TH	15	47.0207	0.00798809	0.00206252	47.0162	47.0251	47.01	47.03															8.00	15							182.131
												8.00	15	55.2207	0.00798809	0.00206252	55.2162	55.2251	55.21	55.23															Sig.		1	1	0.213863	1	1	1	1
												Total	120	45.171	6.93519	0.633093	43.9174	46.4246	35.01	55.23														Means for groups in homogeneous subsets are displayed.
																																		a. Uses Harmonic Mean Sample Size = 15.000.
[truncated: 7 more columns]

## Sheet: S7 Table 
	At the end of the growth experiment												Descriptives
	Parameters	T0	T1	T2	T3	T4	T5	T6	T7						N	Mean	Std. Deviation	Std. Error	95% Confidence Interval for Mean		Minimum	Maximum		Neu											lym
	Neutrophils (µ/L)	35.21±0.57b	35.00±0.57a	37.23±0.57c	40.02± 0.57d	46.00±0.57f	45.02±0.57e	46.00±0.57f	47.00±0.57g										Lower Bound	Upper Bound				Duncana											Duncana
	Lymphocytes (µ/L)	65.21±2.61a	70.21±0.88c	67.21±0.57b	72.00±1.51e	72.23±0.88f	71.21±0.66d	75.21±0.57g	79.02±0.57h				Neu	1ST	15	35.2113	0.0099043	0.00255728	35.2058	35.2168	35.2	35.22		Month	N	Subset for alpha = 0.05									Month	N	Subset for alpha = 0.05
	Monocytes (µ/L)	3.52±0.05e	3.32±0.33b	3.31±0.33a	3.32±0.33b	4.81±0.05d	5.32±0.05g	5.21±0.05f	5.32±0.05g					2ND	15	35.01	0.00845154	0.00218218	35.0053	35.0147	35	35.02				1	2	3	4	5	6	7	8				1	2	3	4	5	6	7	8
	Eosinophils (µ/L)	2.63±0.05b	2.82±0.05e	3.12±0.57f	2.62±0.05a	2.72±0.33d	2.71±0.05c	3.52±0.05g	4.54±0.05h					3RD	15	37.2313	0.00915475	0.00236375	37.2263	37.2364	37.22	37.24		2ND	15	35.01									1ST	15	65.2087
	Triglycerides(mg/dl)	281.00±1.33f	278.00±0.57e	255.03±0.57d	199.01±0.57b	220.21±0.57c	219.21±0.57c	189.00±0.57a	188.21±0.57a					4TH	15	40.02	4.07766e-15	1.05285e-15	40.02	40.02	40.02	40.02		1ST	15		35.2113								3RD	15		67.2113
	ALT (Unit/L)	39.21±0.57g	38.32±0.57f	34.41±0.57e	34.41±0.57e	30.03±0.5bd	29.32±0.57c	29.02±0.57b	24.03±0.57a					5TH	15	46.008	0.00861892	0.00222539	46.0032	46.0128	46	46.02		3RD	15			37.2313							2ND	15			70.21
	AST (Unit/L)	30.41±0.57f	31.03±0.57g	30.03±0.57 e	23.04±0.88d	21.32±0.66c	23.02±0.57d	20.32±0.57b	18.54±0.57a					6TH	15	45.02	8.1413e-15	2.10208e-15	45.02	45.02	45.02	45.02		4TH	15				40.02						6TH	15				71.21
	Total Protein (g/dl)	6.31±0.15b	6.31±0.15b	6.41±0.05c	6.42±0.05c	6.10±0.08a	6.31±0.08b	6.61±0.05d	7.41±0.08e					7TH	15	46	0	0	46	46	46	46		6TH	15					45.02					4TH	15					72
	At the end of the bacterial challenge													8.00	15	47	0	0	47	47	47	47		7TH	15						46				5TH	15						72.23
	Parameters	-ve T0	+ve T0	T1	T2	T3	T4	T5	T6	T7				Total	120	41.4376	4.83241	0.441137	40.5641	42.3111	35	47		5TH	15							46.008			7TH	15							75.21
	Neutrophils (µ/L)	27.02±0.57i	19.10±0.57a	21.21±0.57d	20.23±0.57b	21.00±0.57 c	25.03±0.57h	24.21±0.57g	23.23±0.57e	24.00±0.57f			lym	1ST	15	65.2087	0.0099043	0.00255728	65.2032	65.2142	65.2	65.22		8.00	15								47		8.00	15								79.02
	Lymphocytes (µ/L)	68.32±0.33e	52.21±1.45a	69.01±0.57f	66.23±0.57 c	63.23±0.57b	67.23±1.22d	69.00±0.57f	66.42±0.57c	69.23±0.88g				2ND	15	70.21	0.00845154	0.00218218	70.2053	70.2147	70.2	70.22		Sig.		1	1	1	1	1	1	1	1		Sig.		1	1	1	1	1	1	1	1
	Monocytes (µ/L)	3.31±0.05f	1.63±0.08a	1.81±0.05b	1.81±0.08 b	1.95±0.03c	2.31±0.33b	2.11±0.05ad	2.11±0.11d	2.21±0.05e				3RD	15	67.2113	0.00915475	0.00236375	67.2063	67.2164	67.2	67.22		Means for groups in homogeneous subsets are displayed.											Means for groups in homogeneous subsets are displayed.
	Eosinophils (µ/L)	2.33±0.33f	1.82±0.05c	1.62±0.05b	1.52±0.08a	1.83±0.05abc	2.23±0.05bc	2.34±0.08e	2.21±0.05d	2.43±0.05g				4TH	15	72	0	0	72	72	72	72		a. Uses Harmonic Mean Sample Size = 15.000.											a. Uses Harmonic Mean Sample Size = 15.000.
	Triglycerides(mg/dl)	303.00±1.52a	385.00±1.85h	372.00±1.21f	374.02±0.57g	323.03±2.84c	330.32±0.57d	340.00±0.57e	338.00±0.88e	315.00±2.88b				5TH	15	72.23	0.00755929	0.0019518	72.2258	72.2342	72.22	72.24
	ALT (Unit/L)	37.32±0.57a	55.00±0.57g	42.21±0.88e	44.34±0.57f	45.03±0.57d	38.34±0.57b	40.21±1.21d	40.23±1.21d	40.04±0.57c				6TH	15	71.21	8.15533e-15	2.1057e-15	71.21	71.21	71.21	71.21													Eosinophil
	AST (Unit/L)	30.05±0.88a	47.21±0.88i	40.34±1.21d	46.34±0.57h	45.42±0.88g	41.21±0.57f	41.02±0.57e	35.21±0.57b	37.30±1.21c				7TH	15	75.21	8.15533e-15	2.1057e-15	75.21	75.21	75.21	75.21		monocytes											Duncana
	Total Protein (g/dl)	5.42±0.08h	3.21±0.03a	3.42±0.15b	4.92±0.03e	4.42±0.25c	4.70±0.05d	5.41±0.08d	5.14±0.11f	5.41±0.08g				8.00	15	79.02	0	0	79.02	79.02	79.02	79.02		Duncana											Month	N	Subset for alpha = 0.05
	(T0; control, T1; Tryptophan, T2; Lysine; T3; Methionine: T4; Tryptophan + Methionine, T5; Lysine +Tryptophan, T6; Methionine +Lysine, T7; Lysine + Tryptophan +Methionine). alanine aminotransferase (ALT), aspartate aminotransferase (AST), µ/L- micro liter													Total	120	71.5375	4.06059	0.37068	70.8035	72.2715	65.2	79.02		Month	N	Subset for alpha = 0.05											1	2	3	4	5	6	7	8
													monocytes	1ST	15	3.52133	0.0099043	0.00255728	3.51585	3.52682	3.51	3.53				1	2	3	4	5					4TH	15	2.62
														2ND	15	3.32	0.00845154	0.00218218	3.31532	3.32468	3.31	3.33		4TH	15	3.32									1ST	15		2.63133
														3RD	15	3.32133	0.00743223	0.00191899	3.31722	3.32545	3.31	3.33		2ND	15	3.32									6TH	15			2.71
														4TH	15	3.32	1.56669e-16	4.04518e-17	3.32	3.32	3.32	3.32		3RD	15	3.32133									5TH	15				2.728
						\								5TH	15	4.81	0.00755929	0.0019518	4.80581	4.81419	4.8	4.82		1ST	15		3.52133								2ND	15					2.82
														6TH	15	5.32	3.23903e-16	8.36314e-17	5.32	5.32	5.32	5.32		5TH	15			4.81							3RD	15						3.12133
	Hematology graph data													7TH	15	5.21	0	0	5.21	5.21	5.21	5.21		7TH	15				5.21						7TH	15							3.52
	At the end of the growth experiment													8.00	15	5.32	3.23903e-16	8.36314e-17	5.32	5.32	5.32	5.32		6TH	15					5.32					8.00	15								4.54
	Parameters	T0	T1	T2	T3	T4	T5	T6	T7					Total	120	4.26783	0.915269	0.0835523	4.10239	4.43328	3.31	5.32		8.00	15					5.32					Sig.		1	1	1	1	1	1	1	1
	Glucose(mg/dL)	89.21±0.57c	87.11±0.57c	89.01±0.57c	77.21±1.21ab	75.00±0.88ab	74.12±2.08b	75.32±0.88ab	71.23±1.85a				Eosinophil	1ST	15	2.63133	0.0099043	0.00255728	2.62585	2.63682	2.62	2.64		Sig.		0.566597	1	1	1	1					Means for groups in homogeneous subsets are displayed.
	Hb (g/dl)	6.91±0.08a	8.82±0.05c	7.82±0.05b	9.321±0.12d	9.81±0.15e	10.61±0.15f	10.81±0.05f	11.61±0.05e					2ND	15	2.82	0.00845154	0.00218218	2.81532	2.82468	2.81	2.83		Means for groups in homogeneous subsets are displayed.											a. Uses Harmonic Mean Sample Size = 15.000.
	WBC (µL)	4.42±0.12a	4.91±0.08b	4.71±0.08ab	4.91±0.03b	5.64±0.08c	5.61±0.05c	5.82±0.05c	6.32±0.12d					3RD	15	3.12133	0.00915475	0.00236375	3.11626	3.1264	3.11	3.13		a. Uses Harmonic Mean Sample Size = 15.000.
	RBC (µL)	4.42±0.05b	4.51±0.05b	4.82±0.03c	4.42±0.08b	4.11±0.03a	5.22±0.05d	5.61±0.03e	5.82±0.03e					4TH	15	2.62	3.38453e-16	8.73883e-17	2.62	2.62	2.62	2.62
	MCV (fL)	156.00±0.57b	135.00±0.57a	133.01±1.45a	167.02±0.57c	156.00±0.88b	171.00±1.8c	157.00±0.57b	167.00±0.57c					5TH	15	2.728	0.00861892	0.00222539	2.72323	2.73277	2.72	2.74														ALT
	HCT (%)	20.51±0.08a	25.00±0.05c	22.41±0.05b	28.21±0.08d	25.21±0.08c	32.02±0.08f	30.42±0.08e	32.02±0.05f					6TH	15	2.71	3.53717e-16	9.13293e-17	2.71	2.71	2.71	2.71		Eosinophil												Duncana
	Platelets(µL)	199.21±0.57c	121.02±1.85a	211.01±0.57d	189.21±0.57b	261.01±0.88g	244.21±0.8e	254.21±0.88f	275.01±2.96h					7TH	15	3.52	4.4089e-16	1.13837e-16	3.52	3.52	3.52	3.52		Duncana												Month	N	Subset for alpha = 0.05
	MCH (%)	41.02±0.88ab	41.22±0.57a	43.21±1.52abc	46.01±0.57bc	46.31±1.21c	46.23±0.57bc	44.23±0.57abc	56.23±0.88d					8.00	15	4.54	0	0	4.54	4.54	4.54	4.54		Month	N	Subset for alpha = 0.05												1	2	3	4	5	6	7
	At the end of the bacterial challenge													Total	120	3.08633	0.62189	0.0567706	2.97392	3.19874	2.62	4.54				1	2	3	4	5	6	7	8			8.00	15	24.03
	Parameters	-ve T0	+ve T0	T1	T2	T3	T4	T5	T6	T7			Triglycerides	1ST	15	281.013	0.00617213	0.00159364	281.01	281.017	281	281.02		4TH	15	2.62										7TH	15		29.02
	Glucose(mg/dL)	75.00±0.88a	115.00±2.88e	98.21±0.33bc	103.21±0.57d	97.21±1.21bc	92.00±1.85ab	97.21±0.57bc	94.03±2.91ab	87.01±0.88b				2ND	15	278.01	0.00845154	0.00218218	278.005	278.015	278	278.02		1ST	15		2.63133									6TH	15			29.32
	Hb (g/dl)	8.71±0.12d	3.22±0.08a	3.61±0.32b	3.72±0.05c	3.76±0.03c	4.53±0.08e	4.11±0.08d	4.91±0.08f	5.71±0.03g				3RD	15	255.031	0.00915475	0.00236375	255.026	255.036	255.02	255.04		6TH	15			2.71								5TH	15				30.038
	WBC (µL)	5.32±0.08e	2.82±0.05a	3.61±0.08c	3.81±0.08c	3.32±0.08b	3.82±0.05c	3.82±0.05c	4.51±0.05d	4.62±0.05d				4TH	15	199.01	1.26618e-14	3.26927e-15	199.01	199.01	199.01	199.01		5TH	15				2.728							4TH	15					34.41
	RBC (µL)	3.84±0.08c	2.82±0.05a	2.64±0.05a	2.82±0.03a	3.52±0.05b	3.51±0.03bc	4.52±0.05d	4.61±0.03de	4.71±0.03e				5TH	15	220.223	0.0134519	0.00347325	220.216	220.231	220.21	220.24		2ND	15					2.82						3RD	15					34.4113
	MCV (fL)	156.00±0.57c	144.21±2.18a	165.04±2.96d	145.0±0.88ab	153.0±1.76bc	156.00±0.8c	143.00±1.76a	138.00±0.33a	144.0±0.66a				6TH	15	219.21	1.00268e-14	2.58891e-15	219.21	219.21	219.21	219.21		3RD	15						3.12133					2ND	15						38.32
	HCT (%)	11.21±0.08ab	10.23±0.08a	12.54±0.05c	13.34±0.12c	12.06±0.21bc	22.03±0.51ef	14.23±0.08d	21.01±0.21e	22.21±0.08f				7TH	15	189	0	0	189	189	189	189		7TH	15							3.52				1ST	15							39.2113
	Platelets(µL)	199.01±0.57f	151.03±1.85a	165.01±2.88bc	162.01±0.33ab	173.31±1.52bc	176.3±3.17cd	187.1±1.15de	187.21±4.61ef	196.1±0.33ef				8.00	15	188.21	0	0	188.21	188.21	188.21	188.21		8.00	15								4.54			Sig.		1	1	1	1	0.569416	1	1
	MCH (%)	44.24±0.57bc	32.24±1.45a	42.02±0.88b	44.23±0.33bc	47.42±0.88d	47.21±0.88c	46.02±0.57d	47.21±1.45c	49.21±0.88e				Total	120	228.714	35.7167	3.26048	222.257	235.17	188.21	281.02		Sig.		1	1	1	1	1	1	1	1			Means for groups in homogeneous subsets are displayed.
	(T0; control, T1; Tryptophan, T2; Lysine; T3; Methionine: T4; Tryptophan + Methionine, T5; Lysine +Tryptophan, T6; Methionine +Lysine, T7; Lysine + Tryptophan +Methionine). Hemoglobin (Hb), white blood cells (WBC), red blood cells (RBC), mean corpuscle volume (MCV), haematocrit (HCT), mean corpuscular hemoglobin (MCH), µL – microliter, fL- femtoliter.												ALT	1ST	15	39.2113	0.0099043	0.00255728	39.2058	39.2168	39.2	39.22		Means for groups in homogeneous subsets are displayed.												a. Uses Harmonic Mean Sample Size = 15.000.
														2ND	15	38.32	0.00845154	0.00218218	38.3153	38.3247	38.31	38.33		a. Uses Harmonic Mean Sample Size = 15.000.
														3RD	15	34.4113	0.00915475	0.00236375	34.4063	34.4164	34.4	34.42															TP
														4TH	15	34.41	6.06388e-15	1.56569e-15	34.41	34.41	34.41	34.41															Duncana
														5TH	15	30.038	0.00861892	0.00222539	30.0332	30.0428	30.03	30.05		AST													Month	N	Subset for alpha = 0.05
														6TH	15	29.32	2.52516e-15	6.51992e-16	29.32	29.32	29.32	29.32		Duncana															1	2	3	4	5
														7TH	15	29.02	2.72981e-15	7.04833e-16	29.02	29.02	29.02	29.02		Month	N	Subset for alpha = 0.05											5TH	15	6.10267
														8.00	15	24.03	1.58273e-15	4.08659e-16	24.03	24.03	24.03	24.03				1	2	3	4	5	6	7	8				2ND	15		6.31
														Total	120	32.3451	4.84268	0.442074	31.4697	33.2204	24.03	39.22		8.00	15	18.54											6TH	15		6.31
													AST	1ST	15	30.4113	0.0099043	0.00255728	30.4058	30.4168	30.4	30.42		7TH	15		20.32										1ST	15		6.31133
														2ND	15	31.04	0.00845154	0.00218218	31.0353	31.0447	31.03	31.05		5TH	15			21.3227									4TH	15			6.42
														3RD	15	30.0187	0.00743223	0.00191899	30.0146	30.0228	30.01	30.03		6TH	15				23.02								3RD	15			6.42133
														4TH	15	23.04	2.51571e-15	6.49554e-16	23.04	23.04	23.04	23.04		4TH	15					23.04							7TH	15				6.61
														5TH	15	21.3227	0.00457738	0.00118187	21.3201	21.3252	21.32	21.33		3RD	15						30.0187						8.00	15					7.41
														6TH	15	23.02	3.39623e-15	8.76903e-16	23.02	23.02	23.02	23.02		1ST	15							30.4113					Sig.		1	0.539267	0.511332	1	1
														7TH	15	20.32	2.70763e-15	6.99106e-16	20.32	20.32	20.32	20.32		2ND	15								31.04				Means for groups in homogeneous subsets are displayed.
														8.00	15	18.54	2.70763e-15	6.99106e-16	18.54	18.54	18.54	18.54		Sig.		1	1	1	1	1	1	1	1				a. Uses Harmonic Mean Sample Size = 15.000.
														Total	120	24.7141	4.69958	0.429011	23.8646	25.5636	18.54	31.05		Means for groups in homogeneous subsets are displayed.
													TP	1ST	15	6.31133	0.0099043	0.00255728	6.30585	6.31682	6.3	6.32		a. Uses Harmonic Mean Sample Size = 15.000.
														2ND	15	6.31	0.00845154	0.00218218	6.30532	6.31468	6.3	6.32
														3RD	15	6.42133	0.00743223	0.00191899	6.41722	6.42545	6.41	6.43
														4TH	15	6.42	6.70252e-16	1.73058e-16	6.42	6.42	6.42	6.42
														5TH	15	6.10267	0.00457738	0.00118187	6.10013	6.1052	6.1	6.11
														6TH	15	6.31	1.01766e-15	2.62759e-16	6.31	6.31	6.31	6.31
														7TH	15	6.61	3.13338e-16	8.09035e-17	6.61	6.61	6.61	6.61
														8.00	15	7.41	1.66666e-15	4.3033e-16	7.41	7.41	7.41	7.41
														Total	120	6.48692	0.375284	0.0342586	6.41908	6.55475	6.1	7.41

## Sheet: S8 Table 
													Descriptives												ANOVA
															N	Mean	Std. Deviation	Std. Error	95% Confidence Interval for Mean		Minimum	Maximum							Sum of Squares	df	Mean Square	F	Sig.		Catalase												MDA
	At the end of the growth experiment																		Lower Bound	Upper Bound					Catalase	Between Groups	(Combined)		85.1561	7	12.1652	146610	1.01154e-218		Month		N	Subset for alpha = 0.05									Month		N
	Parameters	T0	T1	T2	T3	T4	T5	T6	T7				Catalase	1ST	15	0.25	0.01	0.00258199	0.244462	0.255538	0.24	0.26					Linear Term	Contrast	53.4043	1	53.4043	643610	2.21558e-212					1	2	3	4	5	6	7
	Catalase (µmol/L)	0.25±0.01a	0.25±0.01a	0.27±0.01c	0.26±0.01b	0.29±0.01d	0.66±0.02e	1.36±0.01f	2.78±0.03g					2ND	15	0.250667	0.00883715	0.00228174	0.245773	0.255561	0.24	0.26						Deviation	31.7518	6	5.29196	63776.9	2.13555e-195		Duncana	1ST	15	0.25									Duncana	8.00	15
	SOD (µmol/L)	0.13±0.01a	0.14±0.01b	0.18±0.01d	0.17±0.01c	0.26±0.01e	0.27±0.01f	0.38±0.02g	1.18±0.01h					3RD	15	0.27	0.00755929	0.0019518	0.265814	0.274186	0.26	0.28					Quadratic Term	Contrast	26.6297	1	26.6297	320932	1.84087e-195			2ND	15	0.250667										6TH	15
	MDA (µmol/L)	1.25±0.02g	0.25±0.01e	0.72±0.23f	0.23±0.01d	0.22±0.01c	0.15±0.01a	0.17±0.01b	0.14±0.01a					4TH	15	0.261333	0.00833809	0.00215289	0.256716	0.265951	0.25	0.27						Deviation	5.12204	5	1.02441	12345.8	9.04817e-152			4TH	15		0.261333									7TH	15
														5TH	15	0.288	0.00774597	0.002	0.28371	0.29229	0.28	0.3				Within Groups			0.00929333	112	8.29762e-05					3RD	15			0.27								5TH	15
	At the end of the bacterial challenge													6TH	15	0.662	0.00861892	0.00222539	0.657227	0.666773	0.65	0.67				Total			85.1654	119						5TH	15				0.288							4TH	15
	Parameters	-ve T0	+ve T0	T1	T2	T3	T4	T5	T6	T7				7TH	15	1.36133	0.00833809	0.00215289	1.35672	1.36595	1.35	1.37			SOD	Between Groups	(Combined)		12.8801	7	1.84001	25463.1	3.68092e-176			6TH	15					0.662						2ND	15
	Catalase (µmol/L)	0.58±0.01b	0.15±0.01a	1.25±0.01c	2.11±0.01d	2.13±0.01d	3.23±0.01g	2.30±0.01e	2.54±0.01f	4.58±0.02h				8.00	15	2.77867	0.0124595	0.00321702	2.77177	2.78557	2.76	2.79					Linear Term	Contrast	7.12965	1	7.12965	98664	8.55703e-167			7TH	15						1.36133					3RD	15
	SOD (µmol/L)	0.14±0.01a	0.19±0.01b	0.33±0.01d	0.31±0.01c	0.15±0.02a	0.35±0.02e	0.43±0.01f	0.45±0.01g	1.25±0.01h				Total	120	0.76525	0.845976	0.0772267	0.612333	0.918167	0.24	2.79						Deviation	5.75044	6	0.958407	13263	3.12417e-157			8.00	15							2.77867				1ST	15
	MDA (µmol/L)	0.14±0.01a	1.54±0.01e	0.32±0.01d	0.25±0.02c	0.33±0.01d	0.24±0.01b	0.23±0.02b	0.24±0.01b	0.14±0.01a			SOD	1ST	15	0.13	0.01	0.00258199	0.124462	0.135538	0.12	0.14					Quadratic Term	Contrast	3.40709	1	3.40709	47149.2	7.25761e-149			Sig.		0.841508	1	1	1	1	1	1				Sig.
														2ND	15	0.139333	0.00883715	0.00228174	0.134439	0.144227	0.13	0.15						Deviation	2.34335	5	0.46867	6485.71	3.72589e-136		Means for groups in homogeneous subsets are displayed.												Means for groups in homogeneous subsets are displayed.
	(T0; control, T1; Tryptophan, T2; Lysine; T3; Methionine: T4; Tryptophan + Methionine, T5; Lysine +Tryptophan, T6; Methionine +Lysine, T7; Lysine + Tryptophan +Methionine), µmol/L: micro moles per liter													3RD	15	0.18	0.00755929	0.0019518	0.175814	0.184186	0.17	0.19				Within Groups			0.00809333	112	7.22619e-05				a. Uses Harmonic Mean Sample Size = 15.000.												a. Uses Harmonic Mean Sample Size = 15.000.
														4TH	15	0.171333	0.00833809	0.00215289	0.166716	0.175951	0.16	0.18				Total			12.8882	119
														5TH	15	0.262	0.00774597	0.002	0.25771	0.26629	0.25	0.27			MDA	Between Groups	(Combined)		14.5053	7	2.07219	28962.4	2.7301e-179
														6TH	15	0.272	0.00861892	0.00222539	0.267227	0.276773	0.26	0.28					Linear Term	Contrast	6.3873	1	6.3873	89273.4	2.30094e-164
														7TH	15	0.381333	0.00833809	0.00215289	0.376716	0.385951	0.37	0.39						Deviation	8.11805	6	1.35301	18910.6	7.54558e-166		SOD
														8.00	15	1.18133	0.00833809	0.00215289	1.17672	1.18595	1.17	1.19					Quadratic Term	Contrast	3.98812	1	3.98812	55740.8	6.28769e-153		Month		N	Subset for alpha = 0.05
														Total	120	0.339667	0.329096	0.0300422	0.28018	0.399153	0.12	1.19						Deviation	4.12993	5	0.825985	11544.6	3.84954e-150					1	2	3	4	5	6	7	8
													MDA	1ST	15	1.25	0.01	0.00258199	1.24446	1.25554	1.24	1.26				Within Groups			0.00801333	112	7.15476e-05				Duncana	1ST	15	0.13
														2ND	15	0.249333	0.00883715	0.00228174	0.244439	0.254227	0.24	0.26				Total			14.5134	119						2ND	15		0.139333
														3RD	15	0.27	0.00755929	0.0019518	0.265814	0.274186	0.26	0.28														4TH	15			0.171333
														4TH	15	0.231333	0.00833809	0.00215289	0.226716	0.235951	0.22	0.24														3RD	15				0.18
														5TH	15	0.222	0.00774597	0.002	0.21771	0.22629	0.21	0.23														5TH	15					0.262
														6TH	15	0.152	0.00861892	0.00222539	0.147227	0.156773	0.14	0.16														6TH	15						0.272
														7TH	15	0.171333	0.00833809	0.00215289	0.166716	0.175951	0.16	0.18														7TH	15							0.381333
														8.00	15	0.149333	0.00798809	0.00206252	0.14491	0.153757	0.14	0.16														8.00	15								1.18133
														Total	120	0.336917	0.349229	0.0318801	0.273791	0.400042	0.14	1.26														Sig.		1	1	1	1	1	1	1	1
																																			Means for groups in homogeneous subsets are displayed.
																																			a. Uses Harmonic Mean Sample Size = 15.000.
[truncated: 7 more columns]
